# Supplementary material for: Prey Switching and Natural Pest Control Potential of Carabid Communities over the Winter Wheat Cropping Season
Source: Insects. 2024 Aug 13;15(8):610. doi: 10.3390/insects15080610 (PMC11354267; doi:10.3390/insects15080610)
Supplement: Supplementary file 1 [file insects-15-00610-s001.zip]

Archive with 1 entries (1 files):
- insects-3128158-supplementary.pdf
